# Supplementary material for: Whey-Derived Peptides at the Heart of the COVID-19 Pandemic
Source: Int J Mol Sci. 2021 Oct 28;22(21):11662. doi: 10.3390/ijms222111662 (PMC8584039; doi:10.3390/ijms222111662)
Supplement: Supplementary file 1 [file ijms-22-11662-s001.zip]

Archive with 1 entries (1 files):
- ijms-1410209-supplementary.pdf
